# Supplementary material for: The Impact of Vitamin D Receptor Gene Polymorphisms (FokI, ApaI, TaqI) in Correlation with Oxidative Stress and Hormonal and Dermatologic Manifestations in Polycystic Ovary Syndrome
Source: Medicina (Kaunas). 2024 Sep 14;60(9):1501. doi: 10.3390/medicina60091501 (PMC11433945; doi:10.3390/medicina60091501)
Supplement: Supplementary file 1 [file medicina-60-01501-s001.zip]

Archive with 1 entries (1 files):
- medicina-3187323-supplementary.pdf
